# Supplementary material for: Blade needle therapy versus conventional acupuncture for knee osteoarthritis: A meta-analysis
Source: Medicine (Baltimore). 2022 Jul 29;101(30):e29647. doi: 10.1097/MD.0000000000029647 (PMC9333476; doi:10.1097/MD.0000000000029647)
Supplement: Supplementary file 1 [file medi-101-e29647-s001.xlsx]

## Sheet: PubMedSearchHistory
Search number	Query	Sort By	Filters	Search Details	Results	Time
8	(((Knee Osteoarthritis[MeSH Terms]) OR (((Knee Osteoarthritides[Title/Abstract]) OR (Osteoarthritis of Knee[Title/Abstract])) OR (Osteoarthritis of the Knee[Title/Abstract]))) AND ((Blade needle[MeSH Terms]) OR ((((((Edge needle[Title/Abstract]) OR (Cutting needle[Title/Abstract])) OR (needle-knife[Title/Abstract])) OR (acupotomology[Title/Abstract])) OR (acupotome[Title/Abstract])) OR (acupotomy…			("osteoarthritis, knee"[MeSH Terms] OR ((("Knee"[MeSH Terms] OR "Knee"[All Fields] OR "knee joint"[MeSH Terms] OR ("Knee"[All Fields] AND "joint"[All Fields]) OR "knee joint"[All Fields]) AND "Osteoarthritides"[Title/Abstract]) OR "osteoarthritis of knee"[Title/Abstract] OR "osteoarthritis of the knee"[Title/Abstract])) AND ((("blade"[All Fields] OR "blade s"[All Fields] OR "bladed"[All Fields] O…	12	12:17:14
7	randomized controlled trial[Publication Type] OR randomized[Title/Abstract] OR placebo[Title/Abstract]			"randomized controlled trial"[Publication Type] OR "randomized"[Title/Abstract] OR "placebo"[Title/Abstract]	902706	12:16:55
6	(Blade needle[MeSH Terms]) OR ((((((Edge needle[Title/Abstract]) OR (Cutting needle[Title/Abstract])) OR (needle-knife[Title/Abstract])) OR (acupotomology[Title/Abstract])) OR (acupotome[Title/Abstract])) OR (acupotomy[Title/Abstract]))			(("blade"[All Fields] OR "blade s"[All Fields] OR "bladed"[All Fields] OR "blades"[All Fields]) AND "needles"[MeSH Terms]) OR ("edge needle"[Title/Abstract] OR "cutting needle"[Title/Abstract] OR "needle-knife"[Title/Abstract] OR "acupotomology"[Title/Abstract] OR "acupotome"[Title/Abstract] OR "acupotomy"[Title/Abstract])	1246	12:16:29
5	(((((Edge needle[Title/Abstract]) OR (Cutting needle[Title/Abstract])) OR (needle-knife[Title/Abstract])) OR (acupotomology[Title/Abstract])) OR (acupotome[Title/Abstract])) OR (acupotomy[Title/Abstract])			"edge needle"[Title/Abstract] OR "cutting needle"[Title/Abstract] OR "needle-knife"[Title/Abstract] OR "acupotomology"[Title/Abstract] OR "acupotome"[Title/Abstract] OR "acupotomy"[Title/Abstract]	1200	12:16:14
4	Blade needle[MeSH Terms]			("blade"[All Fields] OR "blade s"[All Fields] OR "bladed"[All Fields] OR "blades"[All Fields]) AND "needles"[MeSH Terms]	46	12:15:29
3	(Knee Osteoarthritis[MeSH Terms]) OR (((Knee Osteoarthritides[Title/Abstract]) OR (Osteoarthritis of Knee[Title/Abstract])) OR (Osteoarthritis of the Knee[Title/Abstract]))			"osteoarthritis, knee"[MeSH Terms] OR ((("Knee"[MeSH Terms] OR "Knee"[All Fields] OR "knee joint"[MeSH Terms] OR ("Knee"[All Fields] AND "joint"[All Fields]) OR "knee joint"[All Fields]) AND "Osteoarthritides"[Title/Abstract]) OR "osteoarthritis of knee"[Title/Abstract] OR "osteoarthritis of the knee"[Title/Abstract])	23836	12:15:09
2	((Knee Osteoarthritides[Title/Abstract]) OR (Osteoarthritis of Knee[Title/Abstract])) OR (Osteoarthritis of the Knee[Title/Abstract])			(("Knee"[MeSH Terms] OR "Knee"[All Fields] OR "knee joint"[MeSH Terms] OR ("Knee"[All Fields] AND "joint"[All Fields]) OR "knee joint"[All Fields]) AND "Osteoarthritides"[Title/Abstract]) OR "osteoarthritis of knee"[Title/Abstract] OR "osteoarthritis of the knee"[Title/Abstract]	3265	12:14:58
1	Knee Osteoarthritis[MeSH Terms]			"osteoarthritis, knee"[MeSH Terms]	22440	12:13:34
